# Supplementary material for: Three-dimensional analysis of dental arch forms in Italian population
Source: Prog Orthod. 2018 Sep 10;19:34. doi: 10.1186/s40510-018-0233-1 (PMC6129455; doi:10.1186/s40510-018-0233-1)
Supplement: Supplementary file 1 — Data analysed during this study. (XLSX 35 kb). [file 40510_2018_233_MOESM1_ESM.xlsx]

## Sheet: Title
	THREE DIMENSIONAL ANALYSIS OF DENTAL ARCH FORMS IN ITALIAN POPULATION
	Authors: Bruno Oliva, Simone Sferra, Anna Lucia Greco, Francesco Valente, Cristina Grippaudo
								t

## Sheet: Arcata inferiore
ARCATA INFERIORE
Codice paziente	SESSO	Inf. ang. 1	Inf. ang. 2d	Inf. ang. 2s	Inf. ang. 3d	Inf. ang. 3s	distanza interpremolare (4C-4C)	distanza intercanina (C-C)	Distanza Intermolare (F-F)	Rapporto distanze	Profondità d'arcata
475	M	126.17	141.08	138.87	67.27	66.62	31.41	25.38	45.96	0.552219	30.6
1438	M	114.71	150.92	146.37	64.27	63.72	29.26	22.69	43.73	0.518866	28.88
1298	M	124.39	140.01	139.13	68.18	68.3	31.31	26.52	44.55	0.595286	29.57
740	M	149.39	121.54	126.99	73.49	68.59	31.21	25.99	42.2	0.615877	27.11
1696	M	153.65	122.92	121.54	69.92	71.96	28.42	23.87	40.99	0.582337	27.56
1705	M	135	138.28	121.08	68.97	76.67	29.93	26.15	39.68	0.659022	27.51
683	M	140.37	123.69	133.83	72.77	69.34	34.2	29.45	46.39	0.634835	30.12
560	M	132.07	132.53	129.99	72.5	72.91	31.21	26.81	41.61	0.644316	30.15
1131	M	143.14	136.26	124.37	64.51	71.72	34.24	29.15	46.22	0.630679	26.17
1586	M	147.95	129.12	123.87	70.83	68.23	32.91	27.32	45.9	0.595207	28.85
411	M	138.41	132.5	135	68.88	65.21	32.54	26.75	45.62	0.586366	27.42
582	M	131.55	141.66	103.85	67.24	72.23	29.49	24.94	41.83	0.596223	28.58
1318	M	142.65	129.71	126.42	68.65	72.57	32.23	27.53	43.94	0.626536	27.93
1433	M	125.27	135	145.73	69.56	64.44	30.17	24.46	41.64	0.587416	26.58
1135	M	116.92	140.8	142.61	70.8	69.37	29	25.57	41.19	0.620782	30.18
1634	M	144.99	117.86	132.61	71.37	73.17	26.83	23.22	37.46	0.619861	26.65
1306	M	154.92	122.44	129.7	68.61	64.33	29.76	25.07	43.77	0.572767	24.26
1727	M	137.54	125.86	137.42	71.41	67.77	29.77	25.22	40.95	0.615873	26.19
1302	M	107.6	155.19	137.85	66.56	72.8	28.66	23.92	41.43	0.577359	32.5
1375	M	129.54	141.14	132.85	66.73	69.74	34.05	27.65	45.93	0.602003	29.54
1289	M	126.64	136.41	137.87	67.64	71.44	30.37	25.49	42.64	0.597795	29.29
404	M	149	113.41	135	69.7	72.6	31.46	26.83	40.77	0.658082	25.45
1425	M	152.48	118.75	130.67	72.91	65.19	30.57	26.02	42.74	0.608797	24.97
691	M	141.83	126.15	126.57	73.94	71.51	29.67	25.66	39.82	0.6444	21.18
1126	M	138.61	130.15	131.39	70.8	69.05	31.55	26.73	43.64	0.612511	28.18
933	M	139.63	135	121.91	68.91	74.55	31.51	27.34	42.4	0.644811	28.14
1452	M	133.19	128.4	128.63	75.42	74.35	30.62	26.39	39.91	0.661238	30.74
1712	M	131.12	135	127.81	71.77	74.3	30.08	25.78	40.46	0.637173	29.95
1214	M	155.47	120.21	127.77	70.9	65.65	29.6	24.37	42.25	0.576805	25
1687	M	151.5	122.14	125.97	70.15	69.99	34.34	28.83	46.04	0.626195	27.38
1567	M	133.63	135	129.67	68.14	73.55	31.32	26.71	42.86	0.623192	28.93
512	M	145.78	126.11	124.22	71.64	72.25	31.25	27.27	37.96	0.718388	20.59
182	M	139	129.04	131.4	68	71.32	30.4	25.4	39.33	0.645817	24.3
551	M	136	130.71	129.46	73.45	69.76	32.52	25.88	42.4	0.58	30.97
915	M	127.12	132.67	135	73.5	71.71	31.81	27.27	42.86	0.636258	31.65
753	F	153.77	116.23	126.85	74.53	68.63	29.7	25.72	40.33	0.637739	25.04
600	F	149.41	126.99	124.53	69.87	69.2	25.19	21.94	37.41	0.586474	23.75
1701	F	130.99	129.2	131.88	74.69	73.23	31.2	27.41	40.9	0.670171	29.69
692	F	152.82	117.18	125.38	75.29	69.33	29.89	25.86	40.33	0.64121	25.68
728	F	154.89	120.09	125.29	72.18	67.56	29.79	25.49	41.89	0.608498	25.2
1363	F	124.17	130.95	140.87	73.47	70.54	28.52	24.19	38.67	0.62555	28.8
1423	F	131.16	137.17	130	69.49	72.14	28.93	24.96	39.17	0.637222	26.18
1710	F	124.56	141.13	136.51	68.11	69.69	26.83	23.37	38.77	0.602786	26.12
780	F	146	120.2	125.23	75.91	72.64	29.4	26.1	39.8	0.655779	28.3
952	F	112.22	157.78	140.75	63.8	65.45	24.15	20.58	38.12	0.539874	25.36
1018	F	142.08	127	130.92	70.61	69.4	31.35	26.52	42.78	0.619916	26.93
1555	F	130.16	139.84	132.54	66.2	71.26	28.06	23.65	38.99	0.606566	25.19
955	F	135	135	134.39	66.48	69.13	27.35	23.18	39.48	0.587133	24.75
1613	F	130.63	122.58	121.09	71.32	74.38	29.12	25.14	38.89	0.646439	25.54
679	F	149.88	121.77	128.67	72.37	67.31	31.52	27.2	44.04	0.61762	26.57
1638	F	135	127.14	131.83	74.86	71.18	31.75	27.18	41.69	0.651955	29.35
1597	F	135.75	128.26	134.25	72.32	69.42	29.17	24.2	39.26	0.616403	26.58
1614	F	172.37	114.58	108.16	75.99	68.91	29.21	24.82	39.39	0.630109	23.73
371	F	135	129	135	72.28	68.72	31.4	26.53	41.25	0.643152	26.24
929	F	125.53	141.97	139.21	67.01	66.28	26.54	23.02	40.4	0.569802	26.03
516	F	128.25	138.56	135	68.98	69.21	31.71	26.33	42.79	0.615331	27.9
1637	F	132.54	125.65	135.64	75.34	70.83	32.6	28.07	42.63	0.658456	30.22
1698	F	135	125.06	140.43	72.84	66.66	32.13	27.12	43.61	0.621876	28.03
1117	F	110	150.24	135	70.69	74.06	25.92	22.23	34.7	0.640634	27.36
1331	F	139.24	128.97	126.83	73.58	71.38	30.51	25.87	41.25	0.627152	29.2
1343	F	142.28	121.95	130.96	76.09	68.72	30.45	26.32	40.85	0.644308	27.35
749	F	135	125.07	131.27	76.07	72.59	26.06	22.89	34.19	0.669494	24.86
927	F	161.01	115.06	116.24	73.28	74.41	31.65	28.22	41.62	0.678039	25.5
1505	F	135	137.32	134.4	65.13	68.15	28.89	24.5	41.38	0.592073	24.6
1248	F	139.7	132.67	125.25	69.48	72.9	32.76	27.5	44.42	0.61909	29.89
1201	F	140.14	129.86	127.4	70.29	72.31	29.56	25.37	39.95	0.635044	26.13
1364	F	136.13	131.37	133.87	70.86	67.78	30.62	25.66	41.76	0.614464	26.48
885	F	149.34	129.04	130.2	65.12	66.3	26.42	22.32	39.24	0.568807	21.81
1104	F	149.59	113.79	128.01	77.24	71.37	31.06	26.93	40	0.67325	27.11
741	F	143.47	118.51	130.92	75.59	71.5	29.44	25.72	39.57	0.649987	27.81
1051	F	157.97	121.03	124.33	70.36	66.3	31.68	26.59	44.33	0.59982	24.88
1569	F	132.73	125.6	141.82	74.56	65.29	28.5	24.4	39.23	0.621973	25.61
334	F	140.16	121.94	129.84	75.31	72.75	31.68	27.45	40.73	0.67395	28.25
1212	F	121.96	147.75	141.55	60.9	67.84	29.45	24.18	43.64	0.554079	26.9
603	F	137	127.38	129.51	72.9	73.21	31.09	26.35	40.95	0.643468	29.14
1707	F	123.31	127.9	152.41	76.86	59.52	29.52	24.48	42.19	0.580232	28.46
452	F	144.79	139.19	115.51	75.88	64.63	29.71	25.81	40.9	0.631051	25.58
362	F	143.3	125.47	125.02	73.75	72.46	29.1	24.77	38.4	0.645052	26.62
84	F	135	122.94	126.97	76.65	78.43	27.96	25.19	34.91	0.72157	27.19
1557	F	120.23	156.97	133.26	60.97	68.57	26.75	22.92	41.31	0.554829	26.29
1347	F	128.96	127.9	139.55	77.09	66.5	30.35	26.25	41.03	0.639776	28.47
787	F	120.5	142.38	140.66	67.78	68.68	28.12	23.75	40.84	0.581538	28.21
485	F	149.61	130.16	120.19	68.22	71.62	29.52	24.85	40.05	0.620474	24.2
605	F	135	142.32	132.62	63.52	66.54	28.21	23.97	42.6	0.562676	24.93
1541	F	140.13	131.84	129.87	71.03	67.13	28.8	23.71	40.44	0.586301	26.12
365	F	150.54	122.13	124.21	73.04	70.09	32.29	27.46	43.4	0.632719	27.49
1026	F	122.68	142.44	139.06	66.96	68.87	26.07	22.1	38.41	0.575371	26.17
1436	F	142.34	134.62	131.63	65.44	65.97	29.72	23.81	43.37	0.548997	25.76
769	F	170.91	122.47	106.37	66.6	73.63	26.63	22.93	38.23	0.599791	22.31
574	F	140.4	117.91	123.96	81.12	76.6	33.56	30.58	40.75	0.750429	31.38
1348	F	130.65	139.35	132.46	66.67	70.87	26.16	21.84	37.94	0.575646	25.67
969	F	130.38	135	138.52	69.17	66.93	28.58	24.2	39.81	0.607887	25.01
397	F	125.95	119.25	135	84.4	75.4	29.7	27.34	35.91	0.761348	31.45
568	F	140.67	123.63	129.33	73.51	72.84	31.77	27.09	41.2	0.657524	28.25
415	F	143.35	138.96	131.41	60.89	65.39	31.53	25.78	44.58	0.578286	22.77
785	F	153.62	126.19	120.45	70.14	69.6	29.86	25.4	42.6	0.596244	26.41
1575	F	130.1	130.75	128.92	75.44	74.8	30.46	26.56	38.89	0.682952	29.38
372	F	117.45	148.13	142.28	65.79	66.35	28.2	23.12	42.81	0.540061	29.26
1232	F	147.36	127.16	123.17	70.45	71.85	30.02	25.67	41.54	0.617959	26.99
1511	F	135	128.64	137.59	72.04	66.72	31.11	26.18	42.31	0.618766	26.87
478	F	141.36	128.64	130.15	71.64	68.2	28.8	24.76	39.04	0.634221	23.83
1165	F	167.63	126.22	111.88	66.14	68.11	26.7	21.9	40.19	0.544912	23.2
329	F	140.56	130.56	128.56	69.66	72.64	27.86	27.46	38.89	0.7	25.87
1928	F	134.1	127.5	132.1	71.4	69.4	28.76	22.39	39.69	0.55	24.76

## Sheet: Arcata superiore
ARCATA SUPERIORE
Codice paziente	SESSO	Inf. ang. 1	Inf. ang. 2d	Inf. ang. 2s	Inf. ang. 3d	Inf. ang. 3s	distanza interpremolare (4C-4C)	distanza intercanina (C-C)	Distanza Intermolare (F-F)	Rapporto distanze	Profondità d'arcata
475	M	115.17	141.22	141.97	70.6	71.04	40.41	35.04	51.67	0.67815	35.04
1438	M	119.97	140.16	128.32	71.77	79.78	37.54	34.05	45.45	0.749175	32.23
631	M	128.64	128.4	127.76	79.93	76.27	41.44	37.78	48.89	0.772755	34.29
1298	M	129.8	128.45	130.63	76.62	74.5	38.83	34.78	47.52	0.731902	32.87
678	M	119.96	131.17	145.55	75.62	67.69	35.44	31.04	46.66	0.665238	32.66
740	M	120.9	135	137.18	72.99	73.93	37.26	33.02	46.58	0.708888	32.18
1696	M	115.39	137.55	133.7	76.78	76.59	37.18	33.15	45.56	0.727612	36.7
1705	M	124.67	131.86	134.06	76.24	73.18	39.88	35.91	48.51	0.74026	32.43
683	M	124.27	134.4	136.35	72.68	72.25	41.7	36.29	51.47	0.705071	33.62
560	M	121.41	130.36	128.09	80.42	79.71	39.45	36.73	45.8	0.801965	36.15
1131	M	135	127.91	126.65	74.36	76.08	41.51	37.42	50.45	0.741724	32.43
1586	M	145.09	126.35	126.08	72.02	70.46	40.9	35.22	51.32	0.686282	29.22
411	M	121.07	137.3	139.86	70.36	71.41	40.27	34.48	51.36	0.67134	34.14
582	M	122.11	130.19	133.14	77.75	76.81	39.63	36.08	46.74	0.77193	33.62
1318	M	129.97	131.03	131.03	73.98	73.98	39.89	35.2	49.28	0.714286	32.74
1433	M	130.29	132.73	128.3	71.61	77.07	36.7	32.59	44.76	0.728105	29.19
1135	M	121.1	131.15	136.81	76.83	74.11	36.96	32.75	45.14	0.725521	33.22
1634	M	108.74	133.26	141.6	81.63	74.78	32.89	29.81	39.15	0.76143	32.89
1306	M	125.39	139.44	129.17	70.18	75.82	39.95	35.23	49.46	0.712293	32.42
1302	M	114.1	135.49	140.53	76.33	73.55	35.63	31.36	45.09	0.695498	35.7
1375	M	118.86	135	144.24	72.57	69.33	40.87	35.53	50.88	0.69831	32.75
1289	M	115.62	135.85	137.2	76.02	75.34	39.27	35.27	47.12	0.748514	34.36
404	M	122.89	128.47	137.54	72.39	78.72	36.15	32.33	41.48	0.779412	26.59
1425	M	135	132.63	127.67	70.34	74.37	38.69	33.46	48.06	0.696213	29.88
691	M	132.78	125.14	128.12	78.83	75.13	37.83	34.16	44.92	0.760463	30.71
1126	M	131.66	136.5	124.21	70.36	77.27	40.34	35.87	50	0.7174	32.45
933	M	120.04	135	137.77	74.88	72.31	39.39	34.6	47.5	0.728421	31.87
648	M	127.46	135	128.74	71.86	76.94	40.35	36.46	49.6	0.735081	32.59
1452	M	122.76	130.32	132.29	78.3	76.34	37.58	33.82	44.75	0.755754	33.51
1712	M	113.6	140.14	141.27	73.35	71.64	36.11	31.36	46.62	0.672673	34.45
1214	M	128.25	132.38	131.19	72.81	75.38	37.99	34.02	46.65	0.72926	30.39
1687	M	111.3	141.96	144.06	72.1	70.85	37.8	32.95	48.29	0.682336	34.21
1386	M	132.7	126.94	125.92	75.15	79.28	39.51	35.71	46.67	0.76516	31.89
1567	M	128.84	128.8	132.16	76.22	73.97	40.04	35.86	48.64	0.737253	32.59
915	M	116.76	132.32	138.43	77.87	74.63	39.17	35.55	47.15	0.753977	34.65
753	F	135	125.34	126.28	75.84	77.54	36.33	33.16	43.64	0.759853	28.98
600	F	137.48	125.54	124.53	75.07	77.37	35.22	31.9	42.55	0.749706	27.89
1701	F	119.66	129.78	133.48	79.25	77.83	38.97	35.63	45.78	0.778287	35.41
692	F	132.01	124.46	130.23	76.81	76.48	36.26	32.63	43.09	0.757252	29.19
728	F	144.15	121.39	127.74	74.92	71.79	37.05	32.82	46.53	0.705351	28.25
1423	F	125.81	129.64	130.62	76.71	77.23	36.82	33.23	43.83	0.758157	31.21
1710	F	129.2	131.31	126.03	75.29	76.17	35.39	31.8	42.32	0.751418	29.91
780	F	145.4	123.8	130.6	74.9	75.4	45.8	37	32.7	1.1315	29.8
952	F	121.57	135	135.55	74.1	73.78	34.44	30.25	43.49	0.695562	31.46
1018	F	124.55	137.52	136.61	71.98	69.35	36.42	31.83	46.5	0.684516	29.24
1555	F	124.34	132.07	136.98	74.26	72.35	34.24	30.16	43.07	0.700255	29.6
690	F	118.28	133.93	131.37	77.89	78.54	34.08	30.95	41.19	0.751396	33.76
955	F	144	122.52	127.68	73.97	71.83	34.51	30.29	43.67	0.693611	26.69
1613	F	142.57	111.92	118.53	86.03	80.95	39.87	37.94	43.41	0.873992	30.42
679	F	133.18	131.13	130.01	72.47	73.21	39.03	34.47	48.75	0.707077	30.58
1638	F	112.91	139.35	140.59	74.26	72.79	36.77	32.51	46.54	0.698539	34.56
1597	F	118.93	138.37	135.64	73.94	73.12	35.76	31.27	44.27	0.706347	31.23
1614	F	133.77	131.6	129.02	71.25	74.26	35.81	31.1	45.11	0.689426	29.24
371	F	123.56	134.27	139.86	72.66	69.65	35.38	32.23	44.77	0.719902	27
929	F	127.5	135	136.58	70.93	69.99	35.19	30.27	46.53	0.650548	30.37
516	F	128.41	131.89	130.41	74.06	75.24	36.87	32.54	44.82	0.726015	30.23
945	F	127.92	131.74	126.89	75.55	77.89	37.44	33.71	45.6	0.739254	33.42
1637	F	105.17	142.21	145.85	73.95	72.83	36.05	31.72	45.72	0.693788	35.61
1698	F	128.33	130.78	124.06	74.78	82.05	38.58	35.86	45.47	0.788652	32.05
1117	F	109.68	142.93	135	74.77	77.62	33.17	29.66	40.8	0.726961	33.03
1331	F	121.25	135	133.99	75.12	74.64	36.66	32.83	45.49	0.721697	32.66
1343	F	123.73	132.9	134.96	74.86	73.56	36.92	33.04	45.8	0.721397	31.4
749	F	130.13	123.04	127.07	82.22	77.54	34.55	32.03	39.82	0.80437	29.26
927	F	138.51	125.96	121.03	76.17	78.33	38.86	35.45	46.54	0.76171	31.24
1505	F	123.04	135.74	130.06	74.52	76.64	35.81	31.7	43.95	0.721274	32.46
1248	F	128.77	132.55	131.11	72.97	74.6	38.86	34.46	48.07	0.716871	31.68
1201	F	123.85	129.45	138.1	76.36	72.23	37.06	32.84	45.64	0.719544	31.61
1364	F	131.38	130.8	123.37	72.9	81.55	36	32.39	42.45	0.763015	29.31
363	F	116.89	136.06	137.82	75.74	73.49	36.57	33.01	42.43	0.777987	27.23
1666	F	133.68	127.54	133.58	74.43	70.76	34.12	30.28	43.36	0.698339	27.38
885	F	141.98	127.85	117.78	75.36	77.04	35.12	31.65	42.41	0.746286	27.41
1104	F	120.16	134.61	138.02	73.95	73.27	34.97	31.48	45.06	0.698624	32.15
741	F	128.89	121.36	132.23	81.12	76.4	37.14	34	43.59	0.779995	32.39
1569	F	131.68	122.7	133.25	80.86	71.51	35.38	31.87	42.23	0.754677	28.05
334	F	123.2	128.67	130.53	80.66	76.94	37.97	34.81	44.02	0.790777	32.6
1293	F	142.42	127.58	124.55	68.26	77.19	38.71	33.71	47.9	0.703758	28.21
1212	F	121.61	139.74	136.24	69.08	73.34	36.12	31.83	46.37	0.686435	30.21
1707	F	108.72	149.7	139.42	67.78	74.38	34.94	29.9	45.09	0.663118	32.87
452	F	147.17	117.03	122.83	79.1	73.88	36.46	33.21	43.54	0.762747	26.51
362	F	139	121.44	129.42	79.45	77.69	37.4	34.29	43.89	0.781271	31.42
84	F	124.26	135	124.73	80.76	75.25	34.41	31.24	41.13	0.759543	31.51
1557	F	120.27	139.44	139.22	70.38	70.68	35.71	30.56	46.55	0.656498	31.39
1347	F	142.5	129.34	115.06	71.39	81.71	37.88	33.92	45.37	0.747631	29.65
1733	F	116.72	140.4	139.08	74.71	69.09	34.54	29.75	45.39	0.655431	32.96
787	F	116.29	135	137.92	76.25	74.54	36.31	31.94	44.17	0.723115	33.37
485	F	127.17	135	139.71	72.05	66.06	36.39	31.28	47.21	0.662571	28.56
605	F	133.36	130.23	130.64	71.53	74.24	29.19	34.98	48.33	0.723774	29.19
1541	F	125.13	136.15	138.74	69.16	70.81	35.05	30.04	45.56	0.65935	29.08
365	F	133.76	123.72	131.36	75.88	75.27	38.86	34.64	44.66	0.775638	32.88
1026	F	126.48	135	131.13	71.72	75.67	33.54	30.25	43.02	0.703161	29.4
1436	F	123.27	137.83	138.45	70.12	70.34	37.49	32.36	48.23	0.670952	30.82
574	F	132.84	121.71	121.68	80.46	83.31	40.07	37.86	45.53	0.83154	34.68
1348	F	126.84	121.05	144.12	81.33	66.66	33.91	29.96	42.21	0.709784	29.21
969	F	119.64	138.75	137.52	71.38	72.7	33.1	28.99	42.68	0.679241	29.58
397	F	120.06	121.87	128.14	89	79.93	38.28	36.8	41.34	0.890179	36.07
568	F	125.96	124.94	125.69	83.11	80.3	40.38	37.9	45.14	0.83961	34.24
415	F	143.6	129.39	130.56	67.73	68.62	36.18	30.29	47.25	0.641058	26.2
785	F	117.43	135	139.1	75.65	72.81	37.76	33.6	47.56	0.706476	34.56
1575	F	114.44	132.8	136.34	79.71	76.71	36.83	33.2	43.43	0.764449	35.22
372	F	128.38	127.68	127.36	78.73	77.84	36.54	33.09	43	0.769535	31.86
1232	F	119.12	127.42	136.28	81.64	75.54	36.89	33.95	43.58	0.779027	33.84
1511	F	126.06	137.42	134.9	70.69	70.94	36.24	31.03	47.12	0.658531	31.03
478	F	127.12	123.5	132.07	76.42	80.88	35.99	33.24	42.18	0.788051	30.54
1165	F	155.48	110.09	116.92	81.66	76.16	34.43	31.71	40.36	0.785679	25.16
